# Supplementary material for: CRISPR-Cas12b enables a highly efficient attack on HIV proviral DNA in T cell cultures
Source: Biomed Pharmacother. Author manuscript; Available in PMC 2024 Jul 8. (PMC11228593; doi:10.1016/j.biopha.2023.115046)
Supplement: CRISPR-Cas systems [file NIHMS1999423-supplement-CRISPR-Cas_systems.xlsx]

## Sheet: Sheet1
	gRNA	PAM	Sequence (5’-3’)	Mismatches	Found targets
Cas9	Gag1	AGG	GTTAAAAGAGACCATCAATG	1	0
				2	4
				3	13
	Pol3	AGG	GCATGGGTACCAGCACACAA	1	0
				2	2
				3	11
	TatRev	AGG	TCTCCGCTTCTTCCTGCCAT	1	0
				2	1
				3	20
	Env2	GGG	GGAGCAGCAGGAAGCACTAT	1	0
				2	0
				3	21
Cas12a	Gag1	TTTG	TTCCTGAAGGGTACTAGTAGTTC	1	0
				2	0
				3	1
	Tat1	TTTA	GGCTGACTTCCTGGATGCTTCCA	1	0
				2	0
				3	0
	Tat2	TTTA	CAATAGCAAGTGGTACAAGCAGT	1	0
				2	0
				3	0
	TatRev	TTTG	ATAGAGAAACTTGATGAGTCTGA	1	0
				2	0
				3	0
Cas12b	Gag5	ATTT	GTTCCTGAAGGGTACTAGTAGTT	1	0
				2	0
				3	0
	Vpr1	ATTT	GGCTCCATGGCTTAGGGCAACAT	1	0
				2	0
				3	0
				4	0
	Tat1	ATTG	TAAAAAGTGTTGCTTTCATTGCC	1	0
				2	0
				3	2
	TatRev	ATTC	CTTCGGGCCTGTCGGGTCCCCTC	1	0
				2	0
				3	0
